# Supplementary material for: Comparative genomics of Brachyspira pilosicoli strains: genome rearrangements, reductions and correlation of genetic compliment with phenotypic diversity
Source: BMC Genomics. 2012 Sep 5;13:454. doi: 10.1186/1471-2164-13-454 (PMC3532143; doi:10.1186/1471-2164-13-454)
Supplement: Additional file 1 — Type and copy number of mobile genetic elements (MGE) in the genomes ofB. pilosicoli 95/1000, B2904 and WesB. A combination of protein markov cluster analysis and reciprocal blast searches against the conserved domain database (CDD) was used to determine the copy number of each type of MGE across the three B. pilosicoli genomes, using a cut-off e-value of 1e-20. The ORF number, position, and size of all MGEs identified in each of the B. pilosicoli genomes is displayed. [file 1471-2164-13-454-S1.xls]

## Sheet: Sheet1
Type of MGE in cluster	95/1000					B2904					WesB
	Number of copies	ORF number	Position		Size (bp)	Number of copies	ORF number	Position		Size (bp)	Number of copies	ORF number	Position		Size (bp)
			Start	End				Start	End				Start	End
Insertion element IS1016 transposase	0	-	-	-	-	15	B2904_orf131	139589	139897	308	17	wesB_0164	177409	178065	656
							B2904_orf132	139946	140251	305		wesB_0285	302068	302319	251
							B2904_orf862	874327	874644	317		wesB_0286	302375	302722	347
							B2904_orf1758	1817867	1818313	446		wesB_0344	349841	350158	317
							B2904_orf1759	1818255	1818515	260		wesB_0508	541858	542514	656
							B2904_orf1865	1931503	1931949	446		wesB_0895	964112	964429	317
							B2904_orf1866	1931891	1932151	260		wesB_0991	1074208	1074864	656
							B2904_orf2118	2164601	2165029	428		wesB_1190	1298341	1298997	656
							B2904_orf2119	2164971	2165231	260		wesB_1481	1638395	1639051	656
							B2904_orf2175	2220218	2220673	455		wesB_1555	1715503	1715763	260
							B2904_orf2176	2220615	2220875	260		wesB_1661	1843494	1843775	281
							B2904_orf2574	2645754	2646200	446		wesB_2013	2233848	2234165	317
							B2904_orf2575	2646142	2646402	260		wesB_2035	2255602	2255919	317
							B2904_orf2609	2677670	2678116	446		wesB_2036	2255986	2256267	281
							B2904_orf2610	2678058	2678318	260		wesB_2135	2374103	2374423	320
												wesB_2136	2374413	2374760	347
												wesB_2193	2433494	2434150	656
Integrase	0	-	-	-	-	43	B2904_orf62	67238	68143	905	7	wesB_0293	312156	312326	170
							B2904_orf266	257036	257383	347		wesB_0371	378714	379349	635
							B2904_orf267	257427	257873	446		wesB_1309	1433802	1434218	416
							B2904_orf430	412755	413591	836		wesB_1331	1460303	1460905	602
							B2904_orf509	496965	497801	836		wesB_1373	1506314	1506607	293
							B2904_orf559	548359	549195	836		wesB_2030	2249777	2250970	1193
							B2904_orf578	566443	567336	893		wesB_2595	2834743	2835240	497
							B2904_orf646	643066	643971	905
							B2904_orf681	684734	685570	836
							B2904_orf703	707119	707955	836
							B2904_orf864	875534	876274	740
							B2904_orf1081	1112697	1113755	1058
							B2904_orf1082	1113777	1114241	464
							B2904_orf1083	1114189	1114578	389
							B2904_orf1167	1211169	1211951	782
							B2904_orf1187	1228253	1229089	836
							B2904_orf1227	1267962	1268867	905
							B2904_orf1261	1302499	1303404	905
							B2904_orf1290	1338640	1339482	842
							B2904_orf1302	1348409	1349245	836
							B2904_orf1357	1403944	1404849	905
							B2904_orf1358	1404985	1405890	905
							B2904_orf1379	1426063	1426899	836
							B2904_orf1538	1594748	1595164	416
							B2904_orf1539	1595233	1595652	419
							B2904_orf1568	1627747	1628583	836
							B2904_orf1686	1751629	1752534	905
							B2904_orf1881	1946934	1947839	905
							B2904_orf1914	1979779	1980600	821
							B2904_orf2019	2067987	2068892	905
							B2904_orf2068	2113372	2114277	905
							B2904_orf2165	2207793	2208629	836
							B2904_orf2206	2255145	2256050	905
							B2904_orf2216	2268934	2269755	821
							B2904_orf2262	2320210	2321046	836
							B2904_orf2304	2361461	2362297	836
							B2904_orf2382	2446227	2447132	905
							B2904_orf2436	2504446	2505282	836
							B2904_orf2559	2630021	2630539	518
							B2904_orf2622	2687361	2688197	836
							B2904_orf2637	2709835	2710740	905
							B2904_orf2639	2711887	2712792	905
							B2904_orf2675	2746351	2747187	836
Integrase	0	-	-	-	-	0	-	-	-	-	1	wesB_0319	327900	329609	1709
Integrase	0	-	-	-	-	0	-	-	-	-	1	wesB_0739	785668	786816	1148
Integrase	0	-	-	-	-	0	-	-	-	-	1	wesB_2567	2797020	2798153	1133
Transposase	1	BP951000_0627	697109	697405	296	1	B2904_orf739	748759	748941	182	1	wesB_1932	2147424	2147720	296
Transposase	0	-	-	-	-	0	-	-	-	-	1	wesB_1495	1656211	1656804	593
Transposase	1	BP951000_1186	1309277	1310314	1037	0	-	-	-	-	0	-	-	-	-
XerD site-specific tyrosine recombinase	1	BP951000_0451	505412	506278	866	1	B2904_orf941	958688	959614	926	1	wesB_1745	1939246	1940172	926
XerD site-specific tyrosine recombinase	1	BP951000_2141	2347639	2348562	923	1	B2904_orf1037	1063318	1064241	923	1	wesB_1655	1834931	1835854	923
