# Supplementary material for: Comparative genomics of Brachyspira pilosicoli strains: genome rearrangements, reductions and correlation of genetic compliment with phenotypic diversity
Source: BMC Genomics. 2012 Sep 5;13:454. doi: 10.1186/1471-2164-13-454 (PMC3532143; doi:10.1186/1471-2164-13-454)
Supplement: Additional file 2 — Conserved and shared protein clusters between the six genome-sequencedBrachyspira strains. B. hyodysenteriae WA1 (H), B. intermedia PWS/AT (I), B. murdochii 56-150T (M) and B. pilosicoli 95/1000 (Pa), B2904 (Pb) and WesB (Pc)a strains we included in the protein cluster analysis. A cut-off e-value of 1e-20 was used. [file 1471-2164-13-454-S2.xls]

## Sheet: Sheet1
Combination of species/strains	Number of clusters
H	186
I	277
M	223
Pa	85
Pb	138
Pc	185
H I	61
H M	14
H Pa	3
H Pb	2
H Pc	3
I M	30
I Pa	4
I Pb	3
I Pc	36
M Pa	2
M Pb	7
M Pc	16
Pa Pb	12
Pa Pc	6
Pb Pc	47
H I M	173
H I Pa	4
H I Pb	2
H I Pc	7
H M Pa	1
H M Pb	5
H M Pc	2
H Pa Pb	1
H Pa Pc	1
H Pb Pc	7
I M Pa	2
I M Pb	1
I M Pc	7
I Pa Pb	5
I Pa Pc	0
I Pb Pc	2
M Pa Pb	9
M Pa Pc	0
M Pb Pc	29
Pa Pb Pc	110
H I M Pa	10
H I M Pb	8
H I M Pc	1
H I Pa Pb	3
H I Pa Pc	0
H I Pb Pc	3
H M Pa Pb	0
H M Pa Pc	0
H M Pb Pc	2
H Pa Pb Pc	4
I M Pa Pb	4
I M Pa Pc	1
I M Pb Pc	9
I Pa Pb Pc	14
M Pa Pb Pc	58
H I M Pa Pb	3
H I M Pa Pc	6
H I M Pb Pc	16
H I Pa Pb Pc	45
H M Pa Pb Pc	8
I M Pa Pb Pc	34
H I M Pa Pb Pc	1647
a The incomplete WesB strain genome was within one scaffold.
