# Supplementary material for: Comparative genomics of Brachyspira pilosicoli strains: genome rearrangements, reductions and correlation of genetic compliment with phenotypic diversity
Source: BMC Genomics. 2012 Sep 5;13:454. doi: 10.1186/1471-2164-13-454 (PMC3532143; doi:10.1186/1471-2164-13-454)
Supplement: Additional file 3 — Comparison of the utilisation of unique carbon sources byB. pilosicoli95/1000, B2904 and WesB. Biolog Phenotype MicroArray™ (PM) technology was employed for these studies and OmniLog apparatus was used to detect formazan formation and hence, respiration due to utilisation of the carbon source; +, able to utilise the compound; -, unable to utilise the compound. [file 1471-2164-13-454-S3.xls]

## Sheet: Sheet1
Unique carbon source compound testeda	95/1000	B2904	WesBb
N-Acetyl-D-glucosamine	+	+	+
D-Saccharic acid	-	-	-
Succinic acid	-	-	-
D-Galactose	+	+	+
L-Aspartic acid	-	-	-
L-Proline	-	-	-
D-Alanine	+	+	+
D-Trehalose	-	-	-
D-Mannose	-	-	+
Dulcitol	-	-	-
D-Serine	-	-	-
D-Sorbitol	-	-	-
Glycerol	+	+	+
L-Fucose	+	+	+
D-Glucuronic acid	-	+	+
D-Gluconic acid	-	-	-
D,L-α-Glycerol-phosphate	+	+	+
L-Lactic acid	-	-	-
Formic acid	-	-	-
D-Mannitol	-	+	-
L-Glutamic acid	-	-	-
D-Glucose-6-phosphate	+	+	+
D-Galactonic acid-γ-lactone	-	-	-
D,L-Malic acid	+	+	+
Tween 20	-	-	-
L-Rhamnose	+	+	+
D-Fructose	+	+	+
Acetic acid	+	+	+
α-D-Glucose	+	+	+
Maltose	+	+	+
D-Melibiose	+	+	+
Thymidine	+	+	+
L-Asparagine	-	-	-
D-Aspartic acid	-	-	-
D-Glucosaminic acid	-	-	-
1,2-Propanediol	-	-	-
Tween 40	-	-	-
α-Ketoglutaric acid	+	+	+
α-Ketobutyric acid	+	+	+
α-Methyl-D-galactoside	-	-	-
α-D-Lactose	+	+	+
Lactulose	+	+	+
Sucrose	+	+	+
Uridine	+	+	+
L-Glutamine	-	-	-
m-Tartaric acid	-	-	-
D-Glucose-1-phosphate	+	+	+
D-Fructose-6-phosphate	+	+	+
Tween 80	-	-	-
α-Hydroxyglutaric acid-γ-lactone	-	-	-
α-Hydroxybutyric acid	-	-	-
β-Methyl-D-glucoside	-	-	-
Adonitol	-	-	-
Maltotriose	+	+	+
2`-Deoxyadenosine	+	+	+
Adenosine	+	+	+
Glycyl-L-aspartic acid	-	-	-
Citric acid	-	-	-
m-Inositol	-	-	-
D-Threonine	+	+	+
Fumaric acid	-	-	-
Bromosuccinic acid	-	-	-
Propionic acid	+	+	+
Mucic acid	-	-	-
Glycolic acid	-	-	-
Glyoxylic acid	+	+	+
D-Cellobiose	+	+	+
Inosine	+	+	+
Glycyl-L-glutamic acid	-	-	-
Tricarballylic acid	-	-	-
L-Serine	+	+	+
L-Threonine	+	+	+
L-Alanine	+	+	+
L-Alanyl-glycine	-	-	-
Acetoacetic acid	+	+	+
N-Acetyl-β-D-mannosamine	+	+	+
Monomethyl succinate	-	-	-
Methyl pyruvate	-	-	-
D-Malic acid	-	-	-
L-Malic acid	+	+	+
Glycyl-L-proline	-	-	-
p-Hydroxyphenylacetic acid	-	-	-
m-Hydroxyphenylacetic acid	-	-	-
Tyramine	-	-	-
D-Psicose	+	+	+
Glucuronamide	-	+	+
Pyruvic acid	+	+	+
L-Galactonic acid-γ-lactone	-	-	-
D-Galacturonic acid	+	+	+
β-Phenylethylamine	-	-	-
Ethanolamine	-	-	-
Chondroitin sulfate C	-	-	-
α-Cyclodextrin	-	-	-
β-Cyclodextrin	-	-	-
γ-Cyclodextrin	-	-	-
Dextrin	+	+	+
Gelatin	-	-	-
Glycogen	-	-	-
Inulin	-	-	-
Laminarin	-	-	-
Mannan	-	-	-
Pectin	-	-	-
N-Acetyl-D-galactosamine	+	+	+
N-Acetylneuraminic acid	+	+	+
β-D-Allose	-	-	+
Amygdalin	-	-	-
D-Arabitol	-	-	-
L-Arabitol	-	-	-
Arbutin	+	+	+
i-Erythritol	-	-	-
D-Fucose	+	+	+
3-O-β-D-Galactopyranosyl-D-arabinose	+	+	+
Gentiobiose	+	+	+
L-Glucose	+	+	+
D-Lactitol	-	-	-
D-Melezitose	-	-	-
Maltitol	-	-	-
α-Methyl-D-glucoside	-	-	-
β-Methyl-D-galactoside	+	+	+
3-O-Methyl-glucose	+	+	+
β-Methyl-D-glucuronic acid	-	+	+
α-Methyl-D-mannoside	-	-	-
β-Methyl-D-xyloside	-	-	-
D-Raffinose	-	-	-
Salicin	+	+	+
Sedoheptulosan	-	-	-
L-Sorbose	-	-	+
Stachyose	-	-	-
Turanose	+	+	+
Xylitol	-	-	-
N-Acetyl-D-glucosaminitol	+	+	+
γ-Aminobutyric acid	-	-	-
δ-Aminovaleric acid	-	-	-
Butyric Acid	-	-	-
Capric Acid	-	-	-
Caproic Acid	-	-	-
Citraconic acid	-	-	-
D,L-Citramalic acid	-	-	-
2-Hydroxybenzoic acid	-	-	-
4-Hydroxybenzoic acid	-	-	-
β-Hydroxybutyric acid	-	-	-
γ-Hydroxybutyric acid	-	-	-
α-Ketovaleric acid	-	-	-
Itaconic acid	-	-	-
D-Lactic acid methyl ester	-	-	-
Malonic acid	-	-	-
Melibionic acid	-	-	-
Oxalic acid	-	-	-
Oxalomalic acid	-	-	-
Quinic acid	-	-	-
D-Ribono-1,4-lactone	-	-	-
Sebacic acid	-	-	-
Succinamic acid	-	-	-
D-Tartaric acid	+	+	+
L-Tartaric acid	+	+	+
Acetamide	-	-	-
L-Alaninamide	-	-	-
N-Acetyl-L-glutamic acid	-	-	-
L-Arginine	-	-	-
Glycine	+	+	+
L-Histidine	-	-	-
L-Homoserine	-	-	-
trans-4-Hydroxy-L-proline	-	-	-
L-Isoleucine	-	-	-
L-Leucine	-	-	-
L-Lysine	-	-	-
L-Methionine	-	-	-
L-Ornithine	-	-	-
L-Phenylalanine	-	-	-
L-Pyroglutamic acid	-	-	-
L-Valine	-	-	-
D,L-Carnitine	-	-	-
sec-Butylamine	+	+	+
D,L-Octopamine	-	-	-
Putrescine	-	-	-
2,3-Butanediol	-	-	-
2,3-Butanone	-	-	-
3-Hydroxy-2-butanone	-	-	-
a Compounds in PM1 and PM2 that gave abiotic reactions under the conditions used in these experiments were removed from analysis.
